# Supplementary material for: Revealing crosstalk of plant and fungi in the symbiotic roots of sewage-cleaning Eichhornia crassipes using direct de novo metatranscriptomic analysis
Source: Sci Rep. 2015 Oct 16;5:15407. doi: 10.1038/srep15407 (PMC4607945; doi:10.1038/srep15407)
Supplement: Supplementary Table S2 [file srep15407-s2.xls]

Gene ID	NR	PR
PR100001_522	23	31
PR100004_367	24	30
PR100005_335	17	24
PR10000_445	106	48
PR100011_407	25	27
PR100014_337	19	17
PR100016_481	22	41
PR100018_421	0	31
PR100019_430	20	33
PR10001_811	280	214
PR100021_468	81	37
PR100023_381	104	38
PR100025_517	10	54
PR100027_419	17	32
PR10002_1081	346	170
PR100030_303	0	23
PR100032_526	27	20
PR100039_321	20	36
PR10003_1105	100	165
PR100040_457	37	35
PR100043_312	0	26
PR100045_335	26	26
PR100046_531	108	39
PR100048_407	0	37
PR10004_858	4	4
PR100050_303	44	20
PR100052_373	38	37
PR100057_319	36	25
PR100060_502	16	41
PR100061_391	18	38
PR100063_301	45	30
PR100064_392	16	38
PR100067_309	11	24
PR100068_334	40	29
PR100069_403	156	35
PR100070_320	70	17
PR100078_405	51	32
PR100081_354	6	29
PR100082_375	0	41
PR100084_580	34	46
PR100085_333	42	20
PR100088_495	20	42
PR10008_461	169	145
PR100092_363	0	28
PR100094_331	61	19
PR100099_505	46	42
PR1000_312	51	17
PR100101_416	19	21
PR100102_632	0	58
PR100103_302	30	17
PR100105_397	2	24
PR100106_483	25	50
PR100109_446	8	46
PR100110_309	9	35
PR100115_489	31	27
PR100116_396	214	28
PR100117_386	35	30
PR100118_756	79	71
PR100119_346	8	34
PR100121_479	3	33
PR100124_342	8	32
PR100125_334	29	30
PR100126_443	64	34
PR100127_380	27	27
PR100128_396	67	36
PR10012_359	16	58
PR100130_359	24	28
PR100131_355	7	23
PR100134_306	17	15
PR100135_548	7	49
PR100139_325	27	15
PR10013_1311	2404	751
PR100142_564	66	49
PR100146_372	18	21
PR100148_376	19	25
PR10014_1812	528	288
PR100150_314	54	28
PR100153_335	16	27
PR100154_352	13	32
PR100155_397	67	35
PR10015_1678	10	10
PR100162_330	0	26
PR100164_437	47	44
PR100165_428	19	36
PR100166_314	40	25
PR100167_491	22	49
PR100168_398	292	30
PR100169_340	78	26
PR100171_632	58	47
PR100172_506	4	44
PR100174_368	53	25
PR100178_560	37	44
PR100179_306	7	22
PR10017_627	90	136
PR100180_391	45	29
PR100182_608	1	45
PR100183_391	41	31
PR100186_406	40	45
PR100189_595	13	45
PR10018_320	16	28
PR100193_371	3	32
PR100194_312	15	27
PR100195_302	4	27
PR100199_490	12	44
PR10019_731	50	78
PR1001_321	192	45
PR100202_357	5	31
PR100204_540	14	48
PR100205_573	19	44
PR100209_332	4	25
PR10020_939	387	158
PR100210_438	41	35
PR100213_465	23	45
PR100216_323	7	33
PR100218_306	11	30
PR100219_341	35	22
PR10021_1087	88	126
PR100222_313	10	22
PR100224_309	132	23
PR100228_396	25	34
PR100230_325	152	34
PR100231_491	16	42
PR100232_376	78	44
PR100233_380	14	31
PR100234_451	5	27
PR100235_394	4	36
PR100236_321	0	29
PR100237_534	11	56
PR10023_320	38	112
PR100241_314	14	20
PR100242_441	2	36
PR100243_304	13	29
PR100244_328	20	21
PR100247_327	18	24
PR100248_361	17	28
PR10024_374	280	232
PR100252_386	4	32
PR100254_349	12	30
PR100256_394	62	36
PR10025_906	189	541
PR100261_337	8	18
PR100265_501	0	37
PR100267_644	31	66
PR10026_731	51	93
PR100271_557	8	59
PR100272_318	14	27
PR100273_582	0	53
PR100274_465	137	48
PR100275_609	135	60
PR100276_511	40	42
PR10027_499	36	56
PR100280_354	38	22
PR100282_413	0	35
PR100283_413	0	11
PR100284_427	68	32
PR100288_514	22	29
PR100289_348	9	33
PR10028_728	242	90
PR100290_359	36	32
PR100293_361	35	37
PR100294_424	35	22
PR100298_674	56	63
PR10029_664	13340	432
PR1002_361	74	19
PR100300_403	10	18
PR100302_438	35	29
PR100306_440	4	29
PR10030_447	7112	74
PR100311_566	10	47
PR100312_316	13	24
PR100313_399	25	41
PR100314_532	0	54
PR100315_368	24	31
PR100318_437	34	32
PR10031_658	142	318
PR100320_312	19	20
PR100322_423	42	40
PR100323_378	89	30
PR100324_328	80	20
PR100328_420	5	37
PR100329_332	32	19
PR10032_5367	1224	2624
PR100330_372	108	28
PR100331_313	26	25
PR100336_484	66	50
PR100337_449	51	37
PR100341_362	1581	35
PR100343_459	10	30
PR100346_359	99	18
PR100347_392	4	31
PR10034_441	15	54
PR100350_325	29	31
PR100354_360	39	33
PR100355_591	149	23
PR100357_324	21	33
PR100358_399	48	36
PR10035_1313	310	336
PR100360_315	0	33
PR100361_418	81	31
PR100362_305	63	32
PR100365_317	75	20
PR100366_391	141	25
PR100367_455	25	31
PR100369_323	1	22
PR10036_381	94	64
PR100371_356	7	38
PR100373_330	20	17
PR100375_392	36	23
PR100376_488	47	42
PR100379_415	32	32
PR10037_716	63	89
PR100380_385	49	22
PR100381_540	232	52
PR100383_303	4	24
PR100385_337	2	30
PR100387_353	3	30
PR10038_402	20	25
PR100395_342	30	28
PR100398_503	30	35
PR100399_320	6	28
PR100403_511	30	43
PR100404_544	65	27
PR100405_826	8	77
PR100407_487	10	49
PR100408_404	0	36
PR10040_300	21	33
PR100410_668	87	50
PR100412_304	19	28
PR100413_329	34	33
PR100414_455	195	24
PR100415_528	0	37
PR100417_313	31	22
PR100418_335	44	36
PR10041_439	215	120
PR100425_388	20	29
PR100426_448	14	33
PR100428_389	31	31
PR100431_339	10	17
PR100432_302	3	33
PR100433_306	14	19
PR100435_414	46	34
PR100438_699	51	47
PR100439_559	21	24
PR100441_419	71	36
PR100442_371	45	24
PR100451_350	19	29
PR100452_374	5	29
PR100453_461	13	35
PR100454_795	1	72
PR100456_577	414	49
PR100457_582	5	34
PR100459_414	99	16
PR100465_459	0	34
PR100466_583	18	37
PR100467_582	0	3
PR100468_428	42	32
PR100469_486	24	21
PR10046_410	73	35
PR100470_374	7	30
PR100471_315	52	23
PR100472_369	96	31
PR100473_319	46	13
PR100477_317	21	27
PR100480_547	3	43
PR100486_423	31	32
PR100488_393	43	23
PR10048_301	0	42
PR100492_655	5	53
PR100499_376	13	29
PR10049_663	931	420
PR100501_562	28	33
PR100502_437	11	33
PR100505_331	48	26
PR100507_427	11	39
PR100508_327	34	27
PR10050_534	102	47
PR100511_364	4	25
PR100513_357	0	29
PR100516_327	59	29
PR100519_364	28	16
PR10051_656	105	74
PR100521_334	3	23
PR100524_400	1220	40
PR100525_372	24	47
PR100528_314	22	27
PR100529_340	20	30
PR100530_433	33	29
PR100535_358	28	31
PR100539_307	68	27
PR100544_387	31	22
PR100545_461	66	33
PR100546_511	25	32
PR100551_556	0	52
PR100554_360	0	31
PR100555_533	37	46
PR100557_435	3	44
PR100558_401	72	32
PR100560_317	86	24
PR100563_404	13	35
PR10056_414	45	27
PR100570_308	15	15
PR100573_390	19	25
PR100574_300	4	17
PR100577_433	50	46
PR100578_422	26	47
PR100579_523	171	47
PR10057_403	6	3
PR100580_525	16	40
PR100581_370	0	23
PR100589_492	34	39
PR10058_500	11	38
PR100593_395	22	33
PR100596_354	107	15
PR100597_459	21	43
PR100599_300	140	27
PR10059_758	151	102
PR1005_408	10	40
PR100601_314	18	25
PR100602_306	19	26
PR100603_369	8	32
PR100607_636	43	63
PR100608_378	31	23
PR100609_304	81	28
PR10060_407	85	44
PR100614_500	27	35
PR100616_489	31	55
PR100619_375	30	28
PR10061_411	70	64
PR100627_325	88	24
PR100629_340	25	30
PR10062_304	57	49
PR100630_327	18	32
PR100637_357	28	19
PR100640_686	66	59
PR100641_402	34	28
PR100642_319	9	18
PR100643_387	5	25
PR100644_323	30	28
PR100645_395	27	37
PR100648_612	103	39
PR100649_330	20	24
PR10064_343	64	28
PR100651_599	62	42
PR100652_498	38	39
PR100654_654	117	51
PR100655_516	50	34
PR100657_334	15	13
PR100658_315	0	28
PR10065_310	19	25
PR100660_332	28	25
PR100664_620	0	57
PR100665_414	95	17
PR100666_336	27	24
PR100667_603	78	41
PR100669_306	9	35
PR10066_406	4	76
PR100670_421	4	32
PR100671_514	1	39
PR100673_413	27	25
PR100674_302	9	20
PR100678_396	10	35
PR10067_302	3	18
PR100682_324	18	22
PR100683_542	13	48
PR100684_314	58	29
PR100685_431	10	37
PR100686_575	31	48
PR100688_346	17	13
PR100689_379	2	36
PR100694_453	54	20
PR100695_361	100	26
PR100697_305	21	18
PR100698_374	32	16
PR100700_404	81	39
PR100702_373	2	30
PR100703_676	15	47
PR100704_708	11	58
PR100709_358	8	20
PR10070_470	83	43
PR100710_316	34	15
PR100712_321	68	27
PR100713_338	10	30
PR100714_415	5	25
PR100715_466	92	43
PR100717_386	4	39
PR100718_331	1	23
PR100719_884	847	75
PR10071_944	300	381
PR100720_340	79	19
PR100727_339	16	33
PR100729_314	11	13
PR10072_1034	32	49
PR100730_425	8	31
PR100731_311	31	25
PR100732_340	5	26
PR100738_568	69	49
PR100739_379	18	37
PR10073_601	41	83
PR100741_440	59	41
PR100743_332	5	28
PR100744_419	5	32
PR100746_353	52	24
PR100748_325	12	24
PR10074_696	179	185
PR100750_787	5	58
PR100752_321	3	27
PR100753_352	7	28
PR100755_397	14	38
PR100758_424	23	30
PR100760_465	54	33
PR100762_336	17	15
PR100763_538	80	49
PR100764_315	10	35
PR100767_385	4	25
PR100768_460	124	32
PR100769_612	18	53
PR10076_719	36	135
PR100770_363	29	37
PR100772_337	16	38
PR100774_552	4	45
PR100775_424	4	31
PR100776_425	0	29
PR100777_412	8	40
PR100778_305	25	33
PR10077_745	229	125
PR100782_319	83	22
PR100783_301	20	23
PR100784_417	24	25
PR100788_330	4	26
PR100789_408	46	40
PR10078_612	61	81
PR100790_472	17	37
PR100792_405	8	46
PR100793_552	82	44
PR100795_424	38	36
PR100798_338	80	35
PR10079_661	223	102
PR100801_380	17	31
PR100802_418	36	34
PR100806_576	58	44
PR100807_336	2	28
PR100808_506	48	35
PR100809_844	21	82
PR10080_776	41	82
PR100811_380	16	30
PR100812_322	37	24
PR100819_457	11	49
PR100821_365	0	24
PR100824_611	36	46
PR100825_421	14	43
PR100827_459	0	34
PR100828_551	83	51
PR100831_416	0	35
PR100832_403	7	37
PR100833_770	99	64
PR100835_428	37	28
PR100836_602	21	49
PR100841_615	2	59
PR100842_523	21	46
PR100844_331	11	25
PR100846_485	91	48
PR100847_347	90	24
PR100848_348	22	2
PR100849_669	4	54
PR10084_855	317	282
PR100850_368	35	21
PR100851_357	87	29
PR100852_315	0	19
PR100858_444	16	35
PR10085_961	95	138
PR100864_350	21	19
PR100867_315	19	21
PR100868_346	42	31
PR10086_616	4259	3938
PR100870_376	11	40
PR100872_583	44	47
PR100874_498	92	56
PR100876_431	21	31
PR100878_340	75	27
PR100879_303	73	29
PR10087_441	19	62
PR100880_325	26	18
PR100885_701	47	57
PR100887_330	43	28
PR100888_386	28	37
PR100889_351	3	24
PR10088_320	13	20
PR100895_324	39	28
PR100896_392	26	24
PR100897_362	32	32
PR10089_572	0	53
PR1008_484	398	117
PR100900_360	0	26
PR100902_312	16	26
PR100903_335	26	22
PR100907_316	44	32
PR100911_378	0	32
PR100913_309	10	27
PR100914_315	15	15
PR100915_424	46	32
PR100916_325	0	23
PR100917_846	3	70
PR100918_335	56	32
PR100919_308	0	19
PR10091_358	17	25
PR100921_453	12	27
PR100922_325	34	24
PR100923_316	24	12
PR100924_505	76	22
PR100925_341	52	37
PR100926_397	40	22
PR100930_370	0	30
PR100931_413	3	26
PR100934_341	45	21
PR100936_315	0	28
PR100938_363	42	18
PR100939_309	16	21
PR10093_424	12	197
PR100942_433	44	31
PR100945_585	41	46
PR100947_326	0	31
PR100949_337	12	27
PR10094_430	6	452
PR100950_355	37	21
PR100951_307	2284	23
PR100952_335	738	28
PR100955_369	11	38
PR10095_317	47	86
PR100961_413	20	48
PR100963_340	55	22
PR100967_387	9	35
PR10096_556	290	117
PR100970_476	8	34
PR100975_640	19	66
PR100976_531	10	45
PR100977_357	13	28
PR100978_336	17	33
PR100982_315	26	28
PR100983_351	9	27
PR100985_302	40	25
PR100986_910	26	88
PR100988_375	14	27
PR10098_687	168	85
PR100990_322	32	23
PR100995_412	30	37
PR100998_471	15	31
PR100999_405	3	25
PR10099_768	29	17
PR101002_325	11	15
PR101003_424	19	35
PR101006_431	196	33
PR10100_749	248	94
PR101011_358	0	25
PR101013_337	11	32
PR101015_641	0	65
PR101016_369	5	26
PR101018_374	111	34
PR101021_1098	75	101
PR101022_355	24	25
PR101023_305	0	25
PR101024_313	9	22
PR101027_481	129	38
PR101029_452	54	32
PR101030_304	62	15
PR101031_688	61	42
PR101034_392	22	32
PR101036_355	53	23
PR10103_485	18	32
PR101044_312	5	32
PR101047_635	46	65
PR101052_537	8	38
PR101054_374	36	28
PR101055_476	35	24
PR101056_419	19	38
PR101057_354	3	34
PR101058_338	21	33
PR101060_412	13	32
PR101062_1166	172	91
PR101066_332	19	25
PR101068_436	1	44
PR101069_596	51	39
PR101071_452	2	30
PR101073_454	8	26
PR101074_300	4	29
PR101076_318	5	18
PR101077_596	17	61
PR101081_316	17	25
PR101083_594	38	61
PR101084_435	40	24
PR101087_427	16	31
PR101090_468	12	36
PR101091_315	0	26
PR101093_355	72	19
PR101094_309	38	12
PR101096_430	19	31
PR101097_348	42	17
PR101098_322	40	23
PR101099_313	34	25
PR10109_962	72	141
PR1010_324	162	48
PR101103_436	7	30
PR101108_322	10	31
PR101113_453	867	37
PR101117_418	0	38
PR101118_734	35	62
PR101119_379	60	25
PR101120_343	2	24
PR101121_464	34	28
PR101124_784	7	69
PR101126_447	21	33
PR101129_306	13	23
PR10112_632	35	184
PR101130_332	19	28
PR101133_463	260	32
PR101134_437	18	31
PR101136_351	15	23
PR101139_355	9	27
PR101143_599	1	46
PR101146_377	23	32
PR101147_337	2	26
PR10114_425	116	72
PR101155_381	6	33
PR101157_301	85	20
PR101160_697	44	58
PR101162_310	19	23
PR101163_360	8	19
PR101164_367	31	25
PR10116_460	60	36
PR101170_412	0	26
PR101173_308	44	31
PR101176_449	180	39
PR101177_384	55	28
PR101179_469	5	40
PR101182_462	55	24
PR101183_341	3	25
PR101185_361	5	26
PR101186_460	49	46
PR101187_494	2	35
PR101189_559	8	51
PR10118_335	26	28
PR101190_384	0	37
PR101191_322	1	28
PR101192_361	34	32
PR101194_369	20	37
PR101197_387	71	30
PR101199_366	0	19
PR10119_355	53	165
PR1011_348	68	36
PR101200_484	27	44
PR101202_540	35	56
PR101209_361	15	27
PR101211_524	64	38
PR101212_423	11	36
PR101215_322	17	33
PR101216_379	8	32
PR101219_325	19	35
PR10121_420	668	805
PR101222_389	0	36
PR101224_455	3934	34
PR101225_449	20	35
PR101226_559	142	33
PR101231_329	14	28
PR101232_312	0	28
PR101233_716	247	51
PR101234_545	10	53
PR101238_317	3	25
PR10123_367	126	131
PR101245_397	20	15
PR101248_357	36	28
PR101249_444	66	41
PR10124_466	32	49
PR101254_486	53	27
PR101255_408	55	20
PR101256_336	18	28
PR101257_365	29	33
PR101260_303	12	23
PR101262_312	19	27
PR101265_424	11	33
PR101268_329	12	25
PR101269_512	63	45
PR10126_687	14	45
PR101270_422	192	39
PR101271_303	15	14
PR101274_446	17	26
PR101277_460	9	33
PR10127_462	281	67
PR101283_437	50	31
PR101284_321	5	26
PR101287_417	23	33
PR101288_496	66	38
PR10128_503	993	127
PR101292_312	21	19
PR101301_339	0	24
PR101304_349	12	34
PR101305_305	15	16
PR101306_367	51	38
PR101307_313	89	27
PR101311_545	18	37
PR101314_390	56	29
PR101315_364	28	30
PR101318_546	73	37
PR10131_423	142	43
PR101320_319	29	23
PR101325_302	0	29
PR101326_574	12	43
PR101327_551	9	42
PR101329_687	131	67
PR101330_677	42	55
PR101331_322	1	39
PR101332_303	4	16
PR101333_304	49	22
PR101338_332	12	20
PR101342_488	11	36
PR10134_1064	75	95
PR101351_578	14	53
PR101354_464	8	29
PR101355_495	0	40
PR101357_378	21	29
PR10135_602	69	62
PR101361_367	0	24
PR101362_351	0	27
PR101363_595	40	48
PR101366_362	4	26
PR101368_315	10	24
PR101369_316	35	29
PR101373_808	58	58
PR101374_540	26	52
PR101375_410	15	36
PR101376_326	0	20
PR101379_309	12	25
PR101381_324	58	22
PR101382_407	4	27
PR101385_314	76	25
PR101386_312	26	24
PR101387_783	0	64
PR101388_305	1	33
PR10138_354	148	32
PR101391_439	47	33
PR101394_321	4	17
PR101395_322	2	30
PR101396_375	70	36
PR101397_540	12	45
PR101399_505	13	48
PR1013_747	1	119
PR101405_323	0	24
PR101406_368	8	41
PR101407_483	0	46
PR101408_503	23	53
PR101410_331	48	24
PR101411_360	26	23
PR101413_395	121	32
PR101415_338	19	20
PR101416_389	3	25
PR101417_325	21	21
PR101418_314	4	13
PR101421_393	40	33
PR101422_724	23	58
PR101423_340	37	24
PR101424_427	4	36
PR101425_337	0	27
PR101428_453	170	21
PR101432_442	6	41
PR101434_384	52	28
PR101437_356	27	24
PR101439_601	66	42
PR10143_483	55	40
PR101442_300	6	31
PR101444_322	35	28
PR101446_432	6	27
PR101447_474	4	41
PR10144_511	72	54
PR101450_495	0	27
PR101451_376	12	40
PR101452_636	92	40
PR101455_652	26	50
PR101456_375	6	33
PR101458_362	0	28
PR10145_521	28	92
PR101461_426	38	26
PR101463_311	5	21
PR101469_303	9	22
PR10146_1073	143	169
PR101473_301	9	20
PR101475_414	42	30
PR101477_389	8	31
PR101478_307	42	26
PR101479_420	0	39
PR10147_331	170	229
PR101485_742	40	33
PR101486_466	23	25
PR101487_567	36	43
PR101488_700	47	59
PR10148_525	34	36
PR101490_322	19	27
PR101491_364	42	36
PR101493_361	54	31
PR101495_1358	11	95
PR10149_398	85	76
PR1014_353	7	36
PR101500_305	2	24
PR101501_677	4	52
PR101503_460	61	37
PR101505_420	4	22
PR101506_353	1125	22
PR101507_337	51	15
PR101510_361	45	30
PR101511_325	18	23
PR101512_305	0	21
PR101518_498	17	41
PR101519_373	116	30
PR101520_416	23	36
PR101521_328	16	32
PR101524_306	21	27
PR101526_427	79	29
PR101527_320	0	23
PR101528_412	48	32
PR101529_493	25	52
PR10152_359	15	41
PR101530_331	0	23
PR101531_352	34	30
PR101534_301	17	21
PR101535_434	46	42
PR101536_412	9	31
PR101537_356	5	26
PR101538_306	1	23
PR101539_447	497	28
PR10153_381	0	19
PR101542_594	7	41
PR101545_361	11	29
PR101546_411	17	37
PR10154_373	33	407
PR101550_390	14	28
PR101551_317	2	34
PR101557_332	20	24
PR10155_438	7	47
PR101560_335	76	31
PR101562_322	9	18
PR101564_351	12	26
PR101570_378	55	36
PR101571_338	25	28
PR101573_327	59	31
PR101574_406	25	37
PR101581_312	33	11
PR101583_424	10	34
PR101586_354	20	21
PR101588_413	84	37
PR101589_407	9	25
PR10158_315	231	1998
PR101590_572	0	43
PR101592_348	40	34
PR101596_334	8	24
PR101598_341	46	31
PR1015_497	4	76
PR101606_523	16	48
PR101609_426	14	36
PR10160_575	47	61
PR101610_351	11	26
PR101612_375	50	16
PR101613_311	31	21
PR101617_470	4	28
PR101618_378	2	27
PR101619_323	8	18
PR10161_361	0	6
PR101620_370	0	35
PR101625_331	11	24
PR101626_466	0	29
PR101629_335	4	30
PR101633_409	6	38
PR101635_359	25	17
PR10163_428	13	39
PR101640_334	15	21
PR101642_358	2	25
PR101645_424	61	17
PR10164_751	169	193
PR101650_359	152	34
PR101651_396	106	30
PR101653_349	15	21
PR101654_436	18	30
PR101655_346	0	24
PR101656_392	45	33
PR101658_374	13	36
PR101659_304	30	20
PR10165_360	29	32
PR101667_345	4	25
PR10166_805	1756	714
PR101670_684	30	51
PR101673_312	69	22
PR101674_454	0	33
PR101679_313	11	19
PR10167_354	422	229
PR101681_329	0	29
PR101683_747	201	70
PR101684_320	10	24
PR101685_496	4	43
PR101686_365	81	34
PR101689_335	3	28
PR101690_334	68	24
PR101692_323	5	26
PR101693_301	1	27
PR101694_401	215	28
PR101698_306	8	29
PR10169_404	0	57
PR1016_468	39	46
PR101702_370	5	32
PR101703_451	12	28
PR101704_405	1	38
PR101705_311	3	21
PR101706_340	0	26
PR101707_476	69	31
PR10170_685	104	70
PR101711_339	7	20
PR101714_537	48	38
PR101715_415	16	42
PR101717_357	44	30
PR10171_362	16	4
PR101721_645	12	33
PR101723_304	10	19
PR101725_459	35	36
PR101726_637	19	48
PR101729_309	0	19
PR101731_686	14	38
PR101732_366	1	27
PR101733_344	1	22
PR101734_304	22	20
PR101736_319	117	28
PR101738_364	32	26
PR101739_315	6	13
PR10173_476	61	65
PR101740_374	51	35
PR101744_370	21	34
PR101745_491	4	34
PR101747_353	43	23
PR101748_410	93	31
PR10174_496	9	7
PR101751_300	24	24
PR101752_300	3	2
PR101753_846	21	52
PR101755_309	60	19
PR10175_494	252	311
PR101769_395	14	34
PR10176_431	694	143
PR101770_438	10	29
PR101773_322	8	25
PR101777_390	83	34
PR101780_419	88	28
PR101782_540	30	40
PR101783_302	27	18
PR101784_347	0	23
PR10178_379	15	41
PR101790_495	21	44
PR101791_311	21	18
PR101792_323	439	27
PR101793_596	10	38
PR101795_614	9	53
PR101796_542	36	34
PR10179_358	155	68
PR101800_346	26	28
PR101802_370	6	31
PR101806_396	1	28
PR101808_309	0	21
PR101809_426	0	29
PR10180_318	923	183
PR101812_380	103	26
PR101814_307	11	8
PR101815_401	11	34
PR101816_378	11	27
PR101817_418	0	35
PR101819_412	9	30
PR101822_369	44	25
PR101823_303	15	22
PR101824_432	63	32
PR101825_342	6	24
PR101826_624	48	43
PR101827_375	0	29
PR101828_508	39	37
PR101829_401	0	36
PR101830_331	48	12
PR101831_354	24	28
PR101835_317	30	22
PR101839_1061	35	70
PR101840_370	62	32
PR101843_379	32	36
PR101844_469	12	31
PR101846_510	0	31
PR101848_788	4	71
PR101849_383	24	30
PR10184_308	45	57
PR101852_358	20	24
PR101854_323	14	19
PR101855_309	28	27
PR101856_406	9	31
PR101857_331	21	24
PR101858_474	51	42
PR101859_385	0	20
PR10185_633	67	48
PR101863_352	4	25
PR101864_493	32	35
PR101866_309	0	30
PR101868_496	13	40
PR10186_621	2	5
PR101870_306	5	18
PR101873_359	4	18
PR101875_377	10	27
PR101876_433	226	30
PR101877_301	52	22
PR101878_310	28	25
PR101879_333	9	29
PR101884_529	17	49
PR10188_621	13	86
PR101891_533	13	39
PR101892_707	22	61
PR101893_591	32	33
PR101896_348	11	29
PR101897_357	10	32
PR101898_330	10	21
PR101899_600	40	39
PR10189_303	110	112
PR1018_405	121	54
PR101902_321	76	25
PR101904_328	9	28
PR101906_373	12	26
PR101907_477	0	35
PR101909_336	32	24
PR10190_395	24	50
PR101913_327	169	32
PR101915_401	6	36
PR101916_390	48	16
PR101917_515	12	36
PR101919_363	49	34
PR10191_420	9	25
PR101920_352	126	31
PR101921_475	72	32
PR101922_381	34	31
PR101925_305	0	28
PR101926_789	5	62
PR101927_476	22	38
PR10192_315	13	8
PR101931_369	32	30
PR101932_403	59	27
PR101935_440	31	38
PR101936_343	242	23
PR101937_491	24	38
PR101939_328	6	31
PR10193_394	1629	1289
PR101942_1058	11	94
PR101943_402	33	21
PR101944_458	26	34
PR101947_301	0	27
PR101948_558	25	40
PR10194_354	99	121
PR101950_452	38	34
PR101951_425	48	32
PR101955_316	54	30
PR101957_416	3	24
PR101958_529	32	26
PR10195_358	0	83
PR101960_512	28	35
PR101965_352	4	29
PR101966_314	559	29
PR101968_648	0	55
PR10196_673	111	80
PR101971_341	0	32
PR101978_547	22	37
PR10197_581	231	258
PR101982_589	56	21
PR101986_422	45	25
PR101987_326	17	28
PR101991_466	14	32
PR101994_401	50	19
PR101995_365	2	28
PR101997_366	58	26
PR101998_510	7	33
PR101999_341	2	28
PR10199_832	262	247
PR1019_417	23	10
PR102002_311	151	25
PR102003_550	7	37
PR102005_329	15	21
PR102006_465	62	38
PR102012_521	31	45
PR102013_370	18	30
PR102014_343	61	30
PR102016_448	25	37
PR102022_451	10	44
PR102023_550	75	42
PR102027_523	12	38
PR10202_376	23	114
PR102035_371	71	29
PR102036_458	57	32
PR102039_335	15	22
PR10203_412	127	35
PR102045_355	38	30
PR10204_401	42	42
PR102050_538	42	40
PR102052_403	48	32
PR102053_365	25	36
PR102057_426	85	33
PR102058_316	20	26
PR102059_409	27	36
PR10205_683	52	125
PR102061_383	32	31
PR102062_300	25	25
PR102064_454	6	40
PR102065_323	0	22
PR10206_313	3258	2733
PR102070_396	47	31
PR102073_371	6	34
PR102078_316	25	16
PR102080_454	59	40
PR102081_328	8	31
PR102082_302	97	27
PR102083_361	0	26
PR102085_452	12	29
PR102086_444	38	42
PR102087_365	358	28
PR102088_440	4	28
PR10208_538	85	182
PR102090_443	4	40
PR102091_431	84	38
PR102093_566	0	44
PR102095_383	0	26
PR102096_507	50	33
PR102097_441	112	43
PR10209_782	295	664
PR102101_484	19	34
PR102102_399	53	24
PR102103_347	7	29
PR102104_478	0	29
PR102106_305	0	27
PR102107_351	29	22
PR10210_516	10	13
PR102111_357	4	28
PR102112_459	15	36
PR102113_485	118	41
PR102114_349	43	19
PR102116_397	129	29
PR102119_305	3	24
PR10211_423	16	29
PR102126_556	28	45
PR102127_373	26	26
PR102129_354	17	18
PR10212_550	55	62
PR102131_472	0	38
PR102133_361	0	23
PR102134_309	69	27
PR102135_466	32	39
PR102137_666	9	53
PR102139_331	25	23
PR10213_932	393	167
PR102143_302	0	26
PR102145_436	12	40
PR10214_425	106	259
PR102152_444	38	36
PR102153_309	0	30
PR102155_333	16	23
PR102157_462	67	41
PR102159_527	23	42
PR10215_358	20	162
PR102160_354	53	32
PR102161_357	14	24
PR102164_415	35	35
PR10216_346	21	22
PR102170_470	56	41
PR102172_357	1	31
PR102173_568	34	45
PR102174_397	3	28
PR102178_589	193	48
PR102179_550	112	51
PR10217_394	20	31
PR102180_367	27	19
PR102181_507	4	32
PR102182_304	0	23
PR102185_459	17	35
PR102190_313	25	23
PR102191_637	20	47
PR102192_306	41	22
PR102194_306	1	19
PR102196_653	75	61
PR102197_343	2	27
PR102199_315	0	19
PR10219_432	185	77
PR1021_347	20	30
PR102201_354	37	20
PR102204_1000	179	80
PR102205_407	9	25
PR102206_463	8	27
PR102207_317	9	19
PR102209_373	7	27
PR10220_674	37	46
PR102211_337	0	24
PR102213_364	9	26
PR102218_300	31	23
PR10221_838	50	72
PR102222_340	16	28
PR102223_397	24	24
PR102228_406	4	27
PR102229_310	6	15
PR102230_415	0	29
PR102236_443	3	30
PR102238_425	54	32
PR10223_542	675	169
PR102240_570	94	43
PR102241_315	24	24
PR102242_598	66	48
PR102244_380	1241	15
PR102245_393	0	26
PR102248_366	0	27
PR102250_318	9	19
PR102252_449	28	28
PR102253_386	33	31
PR102256_343	4	19
PR102259_358	9	32
PR10225_1204	122	120
PR102261_404	24	25
PR102262_400	20	33
PR102267_568	17	43
PR102268_300	42	28
PR102269_317	0	20
PR10226_367	38	60
PR102271_539	56	18
PR102275_451	64	34
PR102278_408	0	27
PR102279_348	125	32
PR102281_425	26	28
PR102283_441	4	30
PR102285_777	16	65
PR102286_456	0	36
PR102289_668	24	39
PR10228_360	170	28
PR102291_367	44	32
PR102295_679	8	47
PR102298_428	0	35
PR102299_377	2	35
PR1022_303	2	53
PR102300_323	4	27
PR102304_371	28	27
PR102306_522	23	55
PR102307_361	8	28
PR10230_374	115	138
PR102310_853	98	69
PR102312_377	82	40
PR102314_582	58	42
PR102316_479	6	33
PR102318_439	17	35
PR102319_401	22	36
PR10231_502	323	225
PR102322_346	50	30
PR102323_310	3	20
PR102324_307	33	23
PR102327_378	10	30
PR102328_401	24	43
PR10232_365	34	22
PR102331_359	40	35
PR102333_371	20	34
PR102334_533	52	23
PR102336_541	57	51
PR102337_441	0	29
PR102340_675	37	46
PR102341_416	28	21
PR102344_337	132	29
PR102349_927	59	77
PR10234_374	35	54
PR102351_314	14	29
PR102352_503	54	37
PR102353_389	24	24
PR102355_436	11	23
PR102356_396	52	34
PR10235_524	246	543
PR102361_317	59	20
PR102362_327	34	29
PR102366_385	2	36
PR102367_357	0	20
PR102368_322	69	27
PR102372_622	33	39
PR102373_407	34	32
PR102376_376	1	22
PR102378_328	5	20
PR10237_514	6220	202
PR102383_383	97	25
PR102386_327	1	26
PR102387_686	2109	53
PR102388_388	0	33
PR10238_566	34	74
PR102391_343	2	21
PR102392_304	5	26
PR102393_315	40	23
PR102394_415	45	27
PR102396_359	22	26
PR102397_529	38	38
PR102398_306	14	28
PR10239_399	158	75
PR102400_367	48	28
PR102406_402	138	26
PR102407_438	45	49
PR10240_387	44	32
PR102412_467	56	36
PR102416_318	11	33
PR102417_493	55	37
PR102418_300	24	25
PR102419_356	5	17
PR10241_1032	20	181
PR102420_433	3	28
PR102422_422	18	28
PR102423_671	0	38
PR102424_336	56	20
PR102425_348	39	27
PR102427_375	11	31
PR10242_369	22	39
PR102430_422	1	24
PR102431_473	46	45
PR102432_388	10	25
PR102433_712	42	40
PR102437_400	91	28
PR102438_355	24	26
PR10243_559	0	17
PR102443_398	29	32
PR102446_404	17	31
PR102448_648	13	50
PR102450_450	0	36
PR102452_303	48	13
PR102454_313	19	32
PR102455_301	11	18
PR102458_306	6	15
PR102459_321	28	22
PR10245_750	33	46
PR102462_351	13	20
PR102468_530	40	19
PR102469_689	56	51
PR10246_594	33	42
PR102470_456	27	35
PR102471_827	51	66
PR102472_547	9	49
PR102478_549	29	38
PR102479_339	27	32
PR10247_501	6	2
PR102480_332	39	28
PR102483_309	11	22
PR102484_345	24	23
PR102488_377	16	25
PR102491_409	56	36
PR102492_309	15	21
PR102493_481	4	37
PR102498_460	20	33
PR102499_534	5	24
PR10249_500	87	58
PR102501_438	57	29
PR102503_531	54	41
PR102504_451	62	21
PR102509_767	0	68
PR10250_914	4783	3149
PR102512_362	18	14
PR102514_348	14	28
PR102517_324	34	19
PR102519_349	69	22
PR10251_385	423	196
PR102520_360	7	32
PR102521_338	16	21
PR102522_417	16	38
PR102523_413	0	28
PR102524_334	65	25
PR102527_388	1	32
PR10252_583	202	71
PR102530_449	296	37
PR102531_479	174	38
PR102532_311	80	24
PR102536_304	6	21
PR10253_301	99	31
PR102542_418	0	28
PR102543_369	4	34
PR102544_307	30	23
PR102545_485	30	38
PR102546_470	0	40
PR10254_465	87	20
PR102551_937	29	75
PR102556_570	8	50
PR102557_323	14	28
PR10255_324	0	2
PR102562_436	0	32
PR10256_530	3	72
PR102570_349	13	28
PR102571_307	52	22
PR102572_318	3	21
PR102575_339	55	36
PR102576_387	8	25
PR102578_311	35	19
PR102584_396	0	28
PR102586_435	0	33
PR102587_360	72	38
PR102588_342	30	33
PR102589_314	45	32
PR10258_528	79	40
PR102591_324	34	24
PR102592_706	124	50
PR102594_348	34	24
PR10259_1026	36	162
PR102600_418	113	26
PR102601_401	21	26
PR102605_378	14	30
PR102606_369	46	23
PR10260_373	30	77
PR102613_326	88	22
PR102616_455	20	37
PR102619_356	16	24
PR102621_408	13	23
PR102623_329	9	22
PR102624_350	16	23
PR102625_321	38	21
PR102626_399	55	25
PR102628_442	98	30
PR102629_300	44	25
PR102631_453	9	32
PR102633_317	3	29
PR102637_365	2	25
PR10263_406	229	184
PR102640_326	21	36
PR102642_446	17	39
PR102644_318	19	19
PR102645_350	18	32
PR102649_303	0	19
PR10264_398	4	33
PR102650_380	37	22
PR102653_350	35	32
PR10265_375	11	48
PR102660_348	26	29
PR102665_381	23	20
PR102666_794	65	41
PR102668_413	21	25
PR102669_332	8	24
PR102670_309	9	20
PR102671_392	3	25
PR102676_303	4	28
PR102677_426	36	28
PR102678_478	8	34
PR102680_397	216	23
PR102682_475	91	16
PR102683_814	83	61
PR102686_304	6	17
PR10268_398	61	63
PR102690_390	75	26
PR102692_353	16	25
PR102695_753	47	55
PR102698_323	16	21
PR102699_379	91	32
PR10269_311	63	92
PR1026_551	157	88
PR102703_374	69	31
PR102704_558	23	39
PR102708_349	10	28
PR102709_311	15	20
PR102711_381	116	27
PR102716_473	7	34
PR102718_339	32	33
PR10271_534	127	53
PR102720_332	12	31
PR102722_382	8	29
PR102725_326	9	22
PR102727_321	16	22
PR102728_359	11	24
PR102729_440	14	30
PR10272_487	128	46
PR102732_504	0	34
PR102733_387	41	31
PR102734_393	17	26
PR10273_395	55	48
PR102740_311	54	27
PR102741_422	5	31
PR102742_369	89	18
PR102743_348	0	21
PR102744_392	147	35
PR102745_366	145	35
PR102747_618	16	44
PR102748_557	52	32
PR102756_307	54	26
PR102758_319	8	22
PR10275_557	20	108
PR102760_374	1	24
PR102766_361	15	27
PR102769_359	107	9
PR10276_345	60	107
PR102770_342	40	21
PR102771_310	7	24
PR102774_370	17	17
PR102776_439	3	29
PR102777_307	74	18
PR102778_347	12	25
PR102782_506	0	32
PR102787_321	11	31
PR102788_441	60	39
PR102793_301	2	20
PR102797_424	45	27
PR102798_321	13	24
PR1027_648	31	54
PR102801_448	21	32
PR102802_369	8	28
PR102803_318	46	25
PR102804_405	34	27
PR102805_346	38	28
PR102806_542	57	41
PR102807_338	146	24
PR102809_580	29	45
PR102811_408	40	27
PR102813_447	3	36
PR102817_485	0	37
PR102818_307	2	23
PR10281_573	28171	374
PR102820_320	23	26
PR102821_409	11	38
PR102825_531	31	38
PR102830_624	120	46
PR102832_325	14	24
PR102834_391	38	33
PR102836_555	32	34
PR102837_335	10	19
PR102841_561	12	39
PR102842_303	38	17
PR102844_356	21	31
PR102845_379	27	31
PR102846_486	35	13
PR102848_395	183	27
PR102849_516	26	20
PR102851_326	8	26
PR102854_512	0	44
PR102855_362	18	33
PR102857_1137	307	93
PR102858_314	7	20
PR10285_760	255	118
PR102860_746	215	55
PR102865_317	4	25
PR102866_496	8	39
PR102868_378	59	19
PR102869_326	17	28
PR10286_377	15	49
PR102870_320	0	32
PR102871_321	0	21
PR102876_382	18	27
PR102877_366	6	24
PR102878_421	0	28
PR102888_390	111	32
PR102890_518	1999	35
PR102892_331	67	27
PR102895_306	4	22
PR102897_349	24	31
PR102898_311	15	18
PR10289_331	2	46
PR1028_303	42	34
PR102901_303	5	26
PR102902_510	3	41
PR102904_407	24	21
PR102905_452	28	42
PR102906_339	83	25
PR102907_300	66	24
PR102908_344	7	16
PR102909_309	30	25
PR10290_313	178	352
PR102910_304	26	20
PR102913_367	52	16
PR102916_453	52	33
PR10291_945	18516	6587
PR102920_324	28	24
PR102923_434	103	34
PR102924_739	42	50
PR102925_375	11	18
PR102927_397	62	38
PR102929_508	85	37
PR10292_481	16	61
PR102938_310	29	26
PR10293_341	31	39
PR102940_549	12	32
PR102941_650	28	46
PR102944_445	15	27
PR102947_329	2	32
PR10294_352	5	11
PR102950_347	16	22
PR102951_580	0	60
PR102952_606	29	40
PR102954_634	162	42
PR102955_436	56	38
PR102958_441	76	28
PR102959_339	0	23
PR10295_858	75	132
PR102961_432	22	28
PR102963_480	88	34
PR102964_609	115	26
PR102965_445	18	36
PR102966_416	7	28
PR102968_544	55	46
PR10296_516	20	92
PR102974_389	39	32
PR10297_815	755	356
PR102984_310	12	31
PR102991_333	10	21
PR102993_364	5	26
PR102994_330	15	22
PR102995_380	21	29
PR102998_576	53	40
PR102999_537	36	34
PR103002_456	23	36
PR103004_392	36	28
PR103007_382	46	27
PR103009_471	40	35
PR103010_838	50	50
PR103011_319	2	19
PR103012_406	0	39
PR103013_337	2	26
PR103014_490	5	44
PR103015_410	17	31
PR103017_308	23	19
PR10301_865	27	85
PR103021_327	7	22
PR103023_334	18	21
PR103024_407	11	27
PR103025_363	56	32
PR103028_667	86	25
PR103030_394	29	35
PR103031_350	33	34
PR103032_315	26	15
PR103033_566	59	38
PR103034_427	15	28
PR103037_330	73	14
PR103042_483	37	35
PR103043_395	26	13
PR103045_503	66	26
PR103046_343	0	21
PR103056_311	28	23
PR103057_413	0	29
PR103060_493	4	39
PR103064_351	41	26
PR103066_419	19	34
PR103067_412	70	41
PR103070_308	0	28
PR103072_671	49	44
PR103075_350	19	26
PR10307_338	226	190
PR103080_454	18	33
PR103081_383	41	27
PR103082_339	23	29
PR103083_365	75	12
PR103085_305	0	19
PR103089_598	65	47
PR10308_308	433	109
PR103090_372	22	30
PR103092_402	22	29
PR103093_389	31	25
PR103094_348	11	20
PR103097_314	0	19
PR103098_324	34	26
PR10309_767	588	189
PR1030_648	40	73
PR103100_305	4	20
PR103102_357	89	33
PR103104_360	27	24
PR103107_424	26	39
PR10310_396	23	49
PR103111_438	7	36
PR103112_390	26	19
PR103113_449	31	32
PR103114_424	2	33
PR103115_402	64	39
PR103119_315	17	20
PR10311_303	0	6
PR103120_416	27	37
PR103123_362	4	31
PR103124_407	17	31
PR103125_417	88	18
PR103128_361	4	23
PR103130_302	21	28
PR103135_423	67	35
PR103136_439	30	39
PR10313_382	104	216
PR103141_308	9	22
PR103148_370	34	32
PR10314_784	155	100
PR103152_502	56	31
PR103158_396	33	24
PR10315_665	246	264
PR103160_543	97	48
PR103165_339	31	22
PR103167_452	9	34
PR10316_532	96	128
PR103170_429	0	34
PR103177_477	34	32
PR103179_493	100	27
PR103181_340	47	20
PR103187_329	25	27
PR103189_327	28	12
PR10318_643	28	54
PR103191_318	0	24
PR103192_681	52	23
PR103194_496	32	29
PR103196_391	22	39
PR103198_493	33	35
PR10319_557	0	81
PR103200_301	13	20
PR103201_346	15	28
PR103202_402	18	33
PR103205_302	43	20
PR10320_1211	75	141
PR103211_375	59	27
PR103213_422	4	45
PR103215_330	0	20
PR103216_652	1	47
PR103217_339	31	22
PR103220_443	73	36
PR103224_335	3	30
PR103226_333	0	24
PR10322_505	221	69
PR103230_323	3	21
PR103231_353	64	20
PR103232_336	0	26
PR103233_363	18	24
PR103235_348	103	31
PR10323_527	72	39
PR103241_388	2	20
PR103247_345	24	23
PR103250_502	93	38
PR103253_339	12	26
PR103258_383	18	19
PR10325_819	422	297
PR103261_390	6	40
PR103262_537	8	36
PR103264_379	12	21
PR103266_538	112	45
PR103267_409	21	27
PR103268_303	12	25
PR103271_326	0	20
PR103273_300	31	20
PR103274_448	0	27
PR103275_340	25	18
PR103276_533	57	30
PR103277_330	16	24
PR103279_301	78	26
PR10327_379	24	67
PR103282_360	20	34
PR103285_583	8	34
PR103286_345	0	22
PR103288_459	32	30
PR10328_355	33	55
PR103291_331	27	23
PR103292_437	14	23
PR103293_542	43	39
PR103294_453	12	36
PR103296_318	54	30
PR103297_307	0	22
PR103298_329	18	30
PR103299_595	86	35
PR103300_381	23	28
PR103301_307	34	22
PR103308_330	0	32
PR10330_1043	11	128
PR103311_387	86	19
PR103312_594	5	41
PR103314_409	42	37
PR103315_308	20	28
PR103319_325	0	30
PR10331_511	230	453
PR103324_532	37	41
PR103326_540	11	41
PR103327_352	0	27
PR10332_502	0	3
PR103330_401	14	38
PR103332_380	71	32
PR103335_338	31	23
PR103336_357	13	25
PR103337_300	13	27
PR103338_303	5	24
PR103339_381	15	23
PR10333_390	279	140
PR103341_354	27	23
PR103343_354	11	35
PR103344_353	29	29
PR103346_617	45	44
PR10334_431	180	91
PR103350_470	25	36
PR103351_360	33	17
PR103352_361	25	26
PR103354_557	92	35
PR103355_589	12	47
PR103356_411	0	37
PR10335_718	234	106
PR103361_435	0	33
PR103364_337	18	17
PR103369_434	30	17
PR10336_718	250	499
PR103371_368	15	23
PR103373_406	9	22
PR103376_513	15	45
PR103377_306	24	26
PR103378_359	0	20
PR103382_368	166	31
PR103383_353	9	29
PR103384_387	7	33
PR103385_485	20	39
PR103389_340	179	34
PR10338_330	55	48
PR103391_332	17	28
PR103392_434	26	31
PR103393_411	11	38
PR10339_998	237	228
PR103400_302	25	23
PR103403_354	19	26
PR103405_354	76	21
PR103407_432	36	34
PR10340_646	229	240
PR103411_320	11	18
PR103412_426	25	26
PR103413_691	130	65
PR103415_460	15	35
PR103416_515	38	41
PR103417_347	34	21
PR10341_357	57	40
PR103420_475	15	41
PR103422_612	73	44
PR103425_327	7	21
PR103426_337	94	23
PR103427_350	110	18
PR103429_350	25	20
PR103430_318	14	22
PR103433_366	1	26
PR103434_307	22	20
PR103435_353	8	28
PR103438_325	67	28
PR103443_348	28	22
PR103445_452	37	26
PR103447_320	3	24
PR103448_311	22	20
PR103449_340	25	23
PR103451_365	22	30
PR103453_347	20	33
PR103454_396	42	27
PR10345_1217	595	339
PR103461_325	29	17
PR103464_392	14	31
PR103465_360	105	13
PR103466_705	239	52
PR103468_439	15	35
PR103476_360	65	24
PR103478_396	254	28
PR103479_370	4	23
PR103481_374	161	32
PR103484_535	169	30
PR103488_396	7	34
PR103490_334	11	31
PR103492_324	106	24
PR103495_300	68	23
PR103500_309	5	27
PR103504_354	24	20
PR103507_370	43	15
PR103508_316	2	22
PR10350_306	20	96
PR103515_448	34	37
PR103519_373	4	30
PR10351_305	5	68
PR103523_309	14	21
PR103525_317	16	21
PR103527_342	3	30
PR103528_324	7	23
PR103532_323	0	25
PR103533_331	23	25
PR103535_331	29	22
PR103538_339	16	20
PR103541_421	0	40
PR103542_506	9	37
PR103544_309	15	17
PR103546_394	12	35
PR103549_325	0	23
PR10354_360	14	50
PR103552_375	14	23
PR103553_382	128	20
PR103554_354	4	29
PR103557_428	49	34
PR103558_382	21	31
PR103567_349	13	24
PR103569_388	23	32
PR10356_433	48	39
PR103572_612	103	49
PR103573_408	12	27
PR103576_341	1	21
PR103579_355	65	27
PR10357_425	46	35
PR103580_318	6	28
PR103582_330	87	19
PR103585_513	0	38
PR10358_506	16	34
PR103591_336	12	29
PR103592_323	65	23
PR103593_476	23	36
PR103594_332	4	33
PR103598_305	0	23
PR103600_366	8	26
PR103604_343	27	29
PR103605_363	12	28
PR103606_354	26	23
PR103609_350	20	20
PR103612_428	25	27
PR103615_645	223	24
PR103618_309	6	21
PR10361_328	63	93
PR103622_338	1	20
PR103623_356	0	33
PR103625_324	6	23
PR103626_445	9	28
PR103627_454	34	23
PR103628_369	11	26
PR103629_432	38	34
PR103630_436	1	29
PR103631_351	13	26
PR103632_387	15	33
PR103633_331	29	20
PR103635_479	3	41
PR103636_359	8	26
PR103637_385	2	25
PR103639_457	14	24
PR103645_355	20	24
PR103646_360	4	23
PR103647_420	51	25
PR103649_328	2	20
PR103650_347	3	18
PR103654_387	56	21
PR103655_344	1	27
PR103659_768	62	62
PR103665_491	28	28
PR103667_331	33	10
PR103668_349	20	18
PR103670_364	42	29
PR103672_352	29	23
PR103676_449	18	33
PR103678_472	20	24
PR10367_694	19	74
PR103681_400	27	27
PR103682_368	9	24
PR103686_504	16	40
PR103687_455	0	38
PR103689_490	36	38
PR103692_497	9	39
PR103693_342	19	30
PR10369_571	23	158
PR1036_471	170	45
PR103701_353	40	30
PR103702_361	15	32
PR103708_311	14	17
PR103709_444	67	26
PR10370_561	6	109
PR103711_413	45	32
PR103713_380	14	33
PR103715_478	50	44
PR103716_346	55	15
PR103719_351	19	14
PR103723_410	11	28
PR103727_342	88	28
PR103728_336	43	27
PR103729_504	47	42
PR10372_737	210	119
PR103730_507	50	41
PR103731_401	86	27
PR103732_304	15	24
PR103735_441	14	27
PR103738_314	21	24
PR103739_346	27	22
PR103740_347	12	22
PR103741_335	58	28
PR103743_397	25	18
PR103748_763	103	64
PR103749_355	12	24
PR103753_325	97	19
PR10375_526	87	147
PR103763_510	40	43
PR103765_340	32	26
PR103766_660	18	44
PR103768_555	66	33
PR103769_367	16	28
PR103771_364	0	22
PR103772_358	32	24
PR103773_432	15	30
PR103775_327	1	36
PR103776_439	0	28
PR103777_413	22	28
PR10377_495	56	70
PR103780_355	18	28
PR103781_561	10	44
PR103785_705	25	49
PR10378_566	61	93
PR103790_407	1	32
PR103791_437	35	31
PR103796_365	26	28
PR103797_389	175	27
PR103798_305	4	29
PR103803_328	14	24
PR103806_320	0	32
PR103808_338	6	20
PR103813_357	10	16
PR103814_405	9	22
PR103819_326	20	30
PR10381_393	341	57
PR103822_635	6	43
PR103825_346	12	24
PR103827_303	68	23
PR103829_374	2	25
PR103830_326	1	21
PR103834_341	14	20
[truncated: 206,545 more rows]
