# Supplementary material for: Revealing crosstalk of plant and fungi in the symbiotic roots of sewage-cleaning Eichhornia crassipes using direct de novo metatranscriptomic analysis
Source: Sci Rep. 2015 Oct 16;5:15407. doi: 10.1038/srep15407 (PMC4607945; doi:10.1038/srep15407)
Supplement: Supplementary Table S5 [file srep15407-s3.xls]

## Sheet: Sheet1
Species	OTUs				Normalized OTUs				Normalized OTUs
	NR	PR	CR		NR	PR	CR		PR/NR	CR/NR
k__Fungi;p__Ascomycota;c__Dothideomycetes;o__Pleosporales;f__Leptosphaeriaceae;g__Coniothyrium	3.75e-05	0.000128111	7.18e-05		0.00587704	4.40151	0.30578		748.932	52.0295
k__Fungi;p__Ascomycota;c__Dothideomycetes;o__Pleosporales;f__Montagnulaceae;g__Paraphaeosphaeria	0.00099714	0.00056735	0.00179384		0.156273	19.4924	7.63954		124.733	48.8859
k__Fungi;p__Ascomycota;c__Dothideomycetes;o__Pleosporales;f__Pleosporaceae;g__Leptosphaerulina	0.00103927	0.00410871	0.00469986		0.162876	141.163	20.0156		866.689	122.889
k__Fungi;p__Ascomycota;c__Dothideomycetes;o__Pleosporales;f__Pleosporaceae;g__Pleospora	7.49e-05	5.49e-05	0.00020091		0.0117384	1.8862	0.855629		160.686	72.8913
k__Fungi;p__Ascomycota;c__Dothideomycetes;o__Pleosporales;f__Pleosporaceae;g__Setosphaeria	6.55e-05	1.83e-05	0.000114806		0.0102652	0.628732	0.488932		61.2487	47.6299
k__Fungi;p__Ascomycota;c__Saccharomycetes;o__Saccharomycetales;f__Pichiaceae;g__Pichia	0.0115069	0.00307467	0.0250994		1.80337	105.636	106.892		58.577	59.2736
k__Fungi;p__Ascomycota;c__Sordariomycetes;o__Hypocreales;f__Nectriaceae;g__Fusarium	0.00638076	0.00241581	0.0230114		1	83	98		83	98
k__Fungi;p__Ascomycota;c__Sordariomycetes;o__Xylariales;f__Hyponectriaceae;g__Microdochium	0.000173212	0.000301977	0.00217413		0.027146	10.375	9.25912		382.193	341.086
k__Fungi;p__Basidiomycota;c__Microbotryomycetes;o__Sporidiobolales;f__Incertae_sedis;g__Rhodotorula	0.0056645	0.00323939	0.0132816		0.887748	111.295	56.5631		125.368	63.7154
k__Fungi;p__Basidiomycota;c__Tremellomycetes;o__Tremellales;f__Tremellaceae;g__Auriculibuller	0.000112354	5.49e-05	0.000294189		0.0176083	1.8862	1.25288		107.12	71.1531
k__Fungi;p__Basidiomycota;c__Tremellomycetes;o__Tremellales;f__Tremellaceae;g__Bullera	6.55e-05	0.000137262	0.000157858		0.0102652	4.71591	0.672281		459.405	65.491
k__Fungi;p__Ascomycota;c__Sordariomycetes;o__Hypocreales;f__Incertae_sedis;g__Emericellopsis	0.000458778	0.00873902	0.00472856		0.0719002	300.246	20.1378		4175.87	280.08
k__Fungi;p__Ascomycota;c__Sordariomycetes;o__Incertae_sedis;f__Plectosphaerellaceae;g__Plectosphaerella	0.214076	0.0893119	0.281869		33.5503	3068.48	1200.42		91.4593	35.7796
k__Fungi;p__Ascomycota;c__Lecanoromycetes;o__Teloschistales;f__Teloschistaceae;g__Caloplaca	1.4e-05	6.41e-05	0		0.0021941	2.20228	0		1003.73	0
k__Fungi;p__Ascomycota;c__Sordariomycetes;o__Trichosphaeriales;f__Incertae_sedis;g__Khuskia	0.000416645	8.24e-05	0.000193734		0.0652971	2.83101	0.825068		43.3559	12.6356
k__Fungi;p__Ascomycota;c__Dothideomycetes;o__Pleosporales;f__Incertae_sedis;g__Stagonosporopsis	0.000163849	9.15e-05	0.000186559		0.0256786	3.14366	0.794511		122.423	30.9406
k__Fungi;p__Basidiomycota;c__Agaricomycetes;o__Sebacinales;f__Sebacinaceae;g__unidentified	0	0.000128111	0		0	4.40151	0		#DIV/0!	#DIV/0!
k__Fungi;p__Ascomycota;c__Dothideomycetes;o__Pleosporales;f__Leptosphaeriaceae;g__Coniothyrium	3.75e-05	0.000128111	7.18e-05		0.00587704	4.40151	0.30578		748.932	52.0295
k__Fungi;p__Ascomycota;c__Dothideomycetes;o__Pleosporales;f__Pleosporaceae;g__Cochliobolus	0.000313654	0.000466691	5.74e-05		0.0491562	16.0341	0.244453		326.186	4.97299
k__Fungi;p__Ascomycota;c__Dothideomycetes;o__Pleosporales;f__Montagnulaceae;g__Paraphaeosphaeria	0.00099714	0.00056735	0.00179384		0.156273	19.4924	7.63954		124.733	48.8859
k__Fungi;p__unidentified;c__unidentified;o__unidentified;f__unidentified;g__unidentified	0.00189597	0.0011164	0.00279121		0.297139	38.356	11.8871		129.085	40.0053
k__Fungi;p__Basidiomycota;c__Tremellomycetes;o__Tremellales;f__Tremellaceae;g__Dioszegia	0.00126398	0.00170205	7.89e-05		0.198092	58.4773	0.336017		295.202	1.69626
k__Fungi;p__Ascomycota;c__unidentified;o__unidentified;f__unidentified;g__unidentified	0.00484526	0.00185761	0.00236069		0.759354	63.8219	10.0536		84.0476	13.2397
k__Fungi;p__Ascomycota;c__Saccharomycetes;o__Saccharomycetales;f__Incertae_sedis;g__Candida	0.000121717	0.00193082	7.89e-05		0.0190756	66.3371	0.336017		3477.58	17.615
k__Fungi;p__Ascomycota;c__Dothideomycetes;o__Pleosporales;f__Pleosporaceae;g__Epicoccum	0.00205514	0.00252562	0.00142072		0.322084	86.7727	6.05052		269.41	18.7855
k__Fungi;p__Ascomycota;c__Dothideomycetes;o__Capnodiales;f__Mycosphaerellaceae;g__Cladosporium	0.0112869	0.00493228	0.0041617		1.76889	169.458	17.7237		95.7991	10.0197
k__Fungi;p__Ascomycota;c__Dothideomycetes;o__Pleosporales;f__Pleosporaceae;g__Alternaria	0.0139272	0.00886713	0.00576181		2.18269	304.648	24.5382		139.575	11.2422
k__Fungi;p__Ascomycota;c__Dothideomycetes;o__Dothideales;f__Dothioraceae;g__Aureobasidium	0.00355319	0.0207998	0.00081799		0.55686	714.617	3.48363		1283.3	6.25585
k__Fungi;p__Basidiomycota;c__Tremellomycetes;o__Tremellales;f__Tremellaceae;g__Bulleribasidium	0.0330554	0.170562	0.0359485		5.18048	5859.99	153.096		1131.17	29.5525
k__Fungi;p__Ascomycota;c__Dothideomycetes;o__Capnodiales;f__Mycosphaerellaceae;g__Mycosphaerella	0.0364401	0.0772419	0.0315428		5.71093	2653.8	134.334		464.688	23.5222
k__Fungi;p__Ascomycota;c__Dothideomycetes;o__Capnodiales;f__Teratosphaeriaceae;g__Catenulostroma	0	1.83e-05	2.87e-05		0	0.628732	0.122227		#DIV/0!	#DIV/0!
k__Fungi;p__Ascomycota;c__Dothideomycetes;o__Capnodiales;f__Teratosphaeriaceae;g__Teratosphaeria	0	5.49e-05	0		0	1.8862	0		#DIV/0!	#DIV/0!
k__Fungi;p__Ascomycota;c__Dothideomycetes;o__Pleosporales;f__Cucurbitariaceae;g__Curreya	0	5.49e-05	0		0	1.8862	0		#DIV/0!	#DIV/0!
k__Fungi;p__Ascomycota;c__Dothideomycetes;o__Pleosporales;f__Incertae_sedis;g__Anguillospora	0	0.000210469	0.000186559		0	7.23108	0.794511		#DIV/0!	#DIV/0!
k__Fungi;p__Ascomycota;c__Dothideomycetes;o__Pleosporales;f__Incertae_sedis;g__Massariosphaeria	0	8.24e-05	4.31e-05		0	2.83101	0.183553		#DIV/0!	#DIV/0!
k__Fungi;p__Ascomycota;c__Dothideomycetes;o__Pleosporales;f__Incertae_sedis;g__Pyrenochaeta	0	4.58e-05	7.18e-06		0	1.57355	0.030578		#DIV/0!	#DIV/0!
k__Fungi;p__Ascomycota;c__Dothideomycetes;o__Pleosporales;f__Massarinaceae;g__unidentified	0	0.000100659	0		0	3.45834	0		#DIV/0!	#DIV/0!
k__Fungi;p__Ascomycota;c__Dothideomycetes;o__Pleosporales;f__Phaeosphaeriaceae;g__Stagonospora	0	7.32e-05	0		0	2.51493	0		#DIV/0!	#DIV/0!
k__Fungi;p__Ascomycota;c__Dothideomycetes;o__Pleosporales;f__Pleosporaceae;g__Curvularia	0	3.66e-05	0		0	1.25746	0		#DIV/0!	#DIV/0!
k__Fungi;p__Ascomycota;c__Eurotiomycetes;o__Chaetothyriales;f__Chaetothyriaceae;g__Cyphellophora	0	5.49e-05	7.18e-05		0	1.8862	0.30578		#DIV/0!	#DIV/0!
k__Fungi;p__Ascomycota;c__Eurotiomycetes;o__Chaetothyriales;f__Herpotrichiellaceae;Other	0	2.75e-05	0		0	0.944817	0		#DIV/0!	#DIV/0!
k__Fungi;p__Ascomycota;c__Eurotiomycetes;o__Chaetothyriales;f__Herpotrichiellaceae;g__Rhinocladiella	0	1.83e-05	0		0	0.628732	0		#DIV/0!	#DIV/0!
k__Fungi;p__Ascomycota;c__Eurotiomycetes;o__Eurotiales;f__Trichocomaceae;g__Eupenicillium	0	3.66e-05	0.000265488		0	1.25746	1.13065		#DIV/0!	#DIV/0!
k__Fungi;p__Ascomycota;c__Eurotiomycetes;o__Eurotiales;f__Trichocomaceae;g__Paecilomyces	0	0	1.44e-05		0	0	0.0613263		#DIV/0!	#DIV/0!
k__Fungi;p__Ascomycota;c__Eurotiomycetes;o__Incertae_sedis;f__Monascaceae;g__Xeromyces	0	3.66e-05	4.31e-05		0	1.25746	0.183553		#DIV/0!	#DIV/0!
k__Fungi;p__Ascomycota;c__Lecanoromycetes;o__Teloschistales;f__Physciaceae;g__Phaeophyscia	0	2.75e-05	0		0	0.944817	0		#DIV/0!	#DIV/0!
k__Fungi;p__Ascomycota;c__Leotiomycetes;o__Helotiales;f__unidentified;g__unidentified	0	0.000100659	0		0	3.45834	0		#DIV/0!	#DIV/0!
k__Fungi;p__Ascomycota;c__Sordariomycetes;o__Diaporthales;f__Diaporthaceae;g__Diaporthe	0	0	0.000251137		0	0	1.06953		#DIV/0!	#DIV/0!
k__Fungi;p__Ascomycota;c__Sordariomycetes;o__Hypocreales;f__Incertae_sedis;g__Myrothecium	0	0.000155564	0.000186559		0	5.34471	0.794511		#DIV/0!	#DIV/0!
k__Fungi;p__Ascomycota;c__Sordariomycetes;o__Hypocreales;f__Incertae_sedis;g__Stachybotrys	0	0	1.44e-05		0	0	0.0613263		#DIV/0!	#DIV/0!
k__Fungi;p__Ascomycota;c__Sordariomycetes;o__Hypocreales;f__Nectriaceae;g__Nectria	0	0	2.15e-05		0	0	0.0915635		#DIV/0!	#DIV/0!
k__Fungi;p__Ascomycota;c__Sordariomycetes;o__Incertae_sedis;f__Magnaporthaceae;g__Gaeumannomyces	0	0	2.87e-05		0	0	0.122227		#DIV/0!	#DIV/0!
k__Fungi;p__Ascomycota;c__Sordariomycetes;o__Incertae_sedis;f__Plectosphaerellaceae;g__Plectosporium	0	0	0.000157858		0	0	0.672281		#DIV/0!	#DIV/0!
k__Fungi;p__Ascomycota;c__Sordariomycetes;o__Microascales;f__Ceratocystidaceae;g__Thielaviopsis	0	0	1.44e-05		0	0	0.0613263		#DIV/0!	#DIV/0!
k__Fungi;p__Ascomycota;c__Sordariomycetes;o__Sordariales;f__Chaetomiaceae;g__Chaetomium	0	0	2.87e-05		0	0	0.122227		#DIV/0!	#DIV/0!
k__Fungi;p__Ascomycota;c__Sordariomycetes;o__Trichosphaeriales;f__Incertae_sedis;g__Nigrospora	0	0	0.000157858		0	0	0.672281		#DIV/0!	#DIV/0!
k__Fungi;p__Ascomycota;c__Sordariomycetes;o__Xylariales;f__Diatrypaceae;g__Eutypa	0	0	0.000143507		0	0	0.611163		#DIV/0!	#DIV/0!
k__Fungi;p__Ascomycota;c__Sordariomycetes;o__Xylariales;f__Hyponectriaceae;g__Monographella	0	0	0.000229611		0	0	0.97786		#DIV/0!	#DIV/0!
k__Fungi;p__Basidiomycota;c__Agaricomycetes;o__Agaricales;f__Schizophyllaceae;g__Schizophyllum	0	0	1.44e-05		0	0	0.0613263		#DIV/0!	#DIV/0!
k__Fungi;p__Basidiomycota;c__Agaricomycetes;o__Polyporales;f__Ganodermataceae;g__Ganoderma	0	1.83e-05	0		0	0.628732	0		#DIV/0!	#DIV/0!
k__Fungi;p__Basidiomycota;c__Agaricomycetes;o__Sebacinales;f__Sebacinaceae;g__unidentified	0	0.000128111	0		0	4.40151	0		#DIV/0!	#DIV/0!
k__Fungi;p__Basidiomycota;c__Microbotryomycetes;o__Sporidiobolales;f__Incertae_sedis;g__Rhodosporidium	0	0	2.15e-05		0	0	0.0915635		#DIV/0!	#DIV/0!
k__Fungi;p__Basidiomycota;c__Microbotryomycetes;o__Sporidiobolales;f__Sporidiobolaceae;g__Sporidiobolus	0	0	2.87e-05		0	0	0.122227		#DIV/0!	#DIV/0!
k__Fungi;p__Basidiomycota;c__Pucciniomycetes;o__Pucciniales;f__Pucciniaceae;g__Puccinia	0	0	2.87e-05		0	0	0.122227		#DIV/0!	#DIV/0!
k__Fungi;p__Basidiomycota;c__Tremellomycetes;o__Tremellales;f__Tremellaceae;g__unidentified	0	8.24e-05	0.000179384		0	2.83101	0.763955		#DIV/0!	#DIV/0!
k__Fungi;p__Ascomycota;c__Dothideomycetes;o__Capnodiales;f__Mycosphaerellaceae;g__Ramularia	0.000496229	9.15e-06	0		0.0777696	0.314366	0		4.04228	0
k__Fungi;p__Ascomycota;c__Eurotiomycetes;o__Chaetothyriales;f__Herpotrichiellaceae;g__Rhinocladiella	0	1.83e-05	0		0	0.628732	0		#DIV/0!	#DIV/0!
k__Fungi;p__Basidiomycota;c__Agaricomycetes;o__Polyporales;f__Ganodermataceae;g__Ganoderma	0	1.83e-05	0		0	0.628732	0		#DIV/0!	#DIV/0!
k__Fungi;p__Ascomycota;c__Sordariomycetes;o__Hypocreales;f__Incertae_sedis;g__Acremonium	7.49e-05	1.83e-05	0		0.0117384	0.628732	0		53.5619	0
k__Fungi;p__Ascomycota;c__Sordariomycetes;o__Hypocreales;f__Cordycipitaceae;g__Lecanicillium	9.36e-05	1.83e-05	0		0.0146691	0.628732	0		42.861	0
Unclassified;Other;Other;Other;Other;Other	0	2.75e-05	0		0	0.944817	0		#DIV/0!	#DIV/0!
k__Fungi;p__Ascomycota;c__Eurotiomycetes;o__Chaetothyriales;f__Herpotrichiellaceae;Other	0	2.75e-05	0		0	0.944817	0		#DIV/0!	#DIV/0!
k__Fungi;p__Ascomycota;c__Lecanoromycetes;o__Teloschistales;f__Physciaceae;g__Phaeophyscia	0	2.75e-05	0		0	0.944817	0		#DIV/0!	#DIV/0!
k__Fungi;p__Ascomycota;c__Saccharomycetes;Other;Other;Other	1.4e-05	2.75e-05	0		0.0021941	0.944817	0		430.618	0
k__Fungi;p__Ascomycota;c__Dothideomycetes;o__Pleosporales;f__Pleosporaceae;g__Dendryphion	1.87e-05	2.75e-05	0		0.00293069	0.944817	0		322.387	0
k__Fungi;p__Ascomycota;c__Eurotiomycetes;Other;Other;Other	0.000613264	2.75e-05	0		0.0961115	0.944817	0		9.83042	0
k__Fungi;p__Ascomycota;c__Dothideomycetes;o__Capnodiales;f__Incertae_sedis;g__Capnobotryella	0	3.66e-05	0		0	1.25746	0		#DIV/0!	#DIV/0!
k__Fungi;p__Ascomycota;c__Dothideomycetes;o__Pleosporales;f__Pleosporaceae;g__Curvularia	0	3.66e-05	0		0	1.25746	0		#DIV/0!	#DIV/0!
k__Fungi;p__Ascomycota;c__Sordariomycetes;o__Incertae_sedis;f__Incertae_sedis;g__Myrmecridium	0.000112354	3.66e-05	0		0.0176083	1.25746	0		71.4134	0
k__Fungi;p__Basidiomycota;c__Cystobasidiomycetes;o__Erythrobasidiales;f__Incertae_sedis;g__Erythrobasidium	0.000112354	3.66e-05	0		0.0176083	1.25746	0		71.4134	0
k__Fungi;p__Ascomycota;c__Sordariomycetes;o__Hypocreales;f__Bionectriaceae;g__Bionectria	4.68e-06	4.58e-05	0		0.000733455	1.57355	0		2145.39	0
k__Fungi;p__Ascomycota;c__Lecanoromycetes;o__Teloschistales;f__Teloschistaceae;Other	9.36e-06	4.58e-05	0		0.00146691	1.57355	0		1072.7	0
k__Fungi;p__Ascomycota;c__Dothideomycetes;o__Capnodiales;f__Teratosphaeriaceae;g__Teratosphaeria	0	5.49e-05	0		0	1.8862	0		#DIV/0!	#DIV/0!
k__Fungi;p__Ascomycota;c__Dothideomycetes;o__Pleosporales;f__Cucurbitariaceae;g__Curreya	0	5.49e-05	0		0	1.8862	0		#DIV/0!	#DIV/0!
k__Fungi;p__Ascomycota;c__Dothideomycetes;o__Capnodiales;f__Incertae_sedis;g__Toxicocladosporium	1.87e-05	5.49e-05	0		0.00293069	1.8862	0		643.603	0
k__Fungi;p__Ascomycota;c__Eurotiomycetes;o__Chaetothyriales;f__Incertae_sedis;g__Strelitziana	0.000220026	5.49e-05	0		0.0344827	1.8862	0		54.6998	0
k__Fungi;p__Ascomycota;c__Lecanoromycetes;o__Teloschistales;f__Teloschistaceae;g__Caloplaca	1.4e-05	6.41e-05	0		0.0021941	2.20228	0		1003.73	0
k__Fungi;p__Ascomycota;c__Dothideomycetes;o__Pleosporales;f__Phaeosphaeriaceae;g__Stagonospora	0	7.32e-05	0		0	2.51493	0		#DIV/0!	#DIV/0!
k__Fungi;p__Ascomycota;c__Dothideomycetes;o__Pleosporales;f__Massarinaceae;g__unidentified	0	0.000100659	0		0	3.45834	0		#DIV/0!	#DIV/0!
k__Fungi;p__Ascomycota;c__Leotiomycetes;o__Helotiales;f__unidentified;g__unidentified	0	0.000100659	0		0	3.45834	0		#DIV/0!	#DIV/0!
k__Fungi;p__Basidiomycota;c__Agaricomycetes;o__Sebacinales;f__Sebacinaceae;g__unidentified	0	0.000128111	0		0	4.40151	0		#DIV/0!	#DIV/0!
k__Fungi;p__Ascomycota;c__Eurotiomycetes;o__Verrucariales;f__Verrucariaceae;g__Verrucaria	0.00140442	0.000137262	0		0.220103	4.71591	0		21.4259	0
k__Fungi;p__Ascomycota;c__Orbiliomycetes;o__Orbiliales;f__Orbiliaceae;g__Dactylella	0.00129207	0.000173865	0		0.202494	5.97347	0		29.4994	0
k__Fungi;p__Basidiomycota;c__Tremellomycetes;o__Tremellales;f__Trichosporonaceae;g__Trichosporon	5.15e-05	0.000219619	0		0.00807114	7.54544	0		934.867	0
k__Fungi;p__Ascomycota;c__Sordariomycetes;o__Xylariales;f__Amphisphaeriaceae;g__Pestalotiopsis	0.000112354	0.00022877	0		0.0176083	7.85984	0		446.373	0
k__Fungi;p__Ascomycota;c__Leotiomycetes;o__Helotiales;f__Sclerotiniaceae;g__Botryotinia	0.000154486	0.000237921	0		0.0242112	8.17424	0		337.622	0
k__Fungi;p__Ascomycota;c__Dothideomycetes;o__Capnodiales;f__Incertae_sedis;g__Rachicladosporium	0.000580494	0.000301977	0		0.0909757	10.375	0		114.042	0
k__Fungi;p__Basidiomycota;c__unidentified;o__unidentified;f__unidentified;g__unidentified	0.000173212	0.000393485	0		0.027146	13.5189	0		498.009	0
k__Fungi;p__Ascomycota;c__Sordariomycetes;o__Phyllachorales;f__Phyllachoraceae;g__unidentified	4.68e-06	0	7.18e-06		0.000733455	0	0.030578		0	41.6903
k__Fungi;p__Basidiomycota;c__Ustilaginomycetes;o__Urocystidales;Other;Other	2.81e-05	0	7.18e-06		0.00440387	0	0.030578		0	6.94343
k__Fungi;p__Chytridiomycota;c__Chytridiomycetes;o__Chytridiales;f__Chytridiaceae;g__Obelidium	7.02e-05	0	7.18e-06		0.0110018	0	0.030578		0	2.77935
k__Fungi;p__Ascomycota;c__Leotiomycetes;o__Helotiales;f__Helotiaceae;Other	0.000140442	0	7.18e-06		0.0220102	0	0.030578		0	1.38926
k__Fungi;p__Chytridiomycota;c__unidentified;o__unidentified;f__unidentified;g__unidentified	0.00103927	0	7.18e-06		0.162876	0	0.030578		0	0.187738
k__Fungi;p__Chytridiomycota;c__Chytridiomycetes;o__Chytridiales;f__Chytridiaceae;Other	0.00106268	0	7.18e-06		0.166544	0	0.030578		0	0.183602
k__Fungi;p__Ascomycota;c__Eurotiomycetes;o__Eurotiales;f__Trichocomaceae;Other	0	0	1.44e-05		0	0	0.0613263		#DIV/0!	#DIV/0!
k__Fungi;p__Ascomycota;c__Eurotiomycetes;o__Eurotiales;f__Trichocomaceae;g__Paecilomyces	0	0	1.44e-05		0	0	0.0613263		#DIV/0!	#DIV/0!
k__Fungi;p__Ascomycota;c__Sordariomycetes;o__Hypocreales;f__Incertae_sedis;g__Stachybotrys	0	0	1.44e-05		0	0	0.0613263		#DIV/0!	#DIV/0!
k__Fungi;p__Ascomycota;c__Sordariomycetes;o__Microascales;f__Ceratocystidaceae;g__Thielaviopsis	0	0	1.44e-05		0	0	0.0613263		#DIV/0!	#DIV/0!
k__Fungi;p__Basidiomycota;c__Agaricomycetes;o__Agaricales;f__Schizophyllaceae;g__Schizophyllum	0	0	1.44e-05		0	0	0.0613263		#DIV/0!	#DIV/0!
k__Fungi;p__Ascomycota;c__Leotiomycetes;o__Thelebolales;f__Thelebolaceae;g__Thelebolus	4.68e-06	0	1.44e-05		0.000733455	0	0.0613263		0	83.6128
k__Fungi;p__Ascomycota;c__Sordariomycetes;o__Hypocreales;f__Nectriaceae;g__Nectria	0	0	2.15e-05		0	0	0.0915635		#DIV/0!	#DIV/0!
k__Fungi;p__Basidiomycota;c__Microbotryomycetes;o__Sporidiobolales;f__Incertae_sedis;g__Rhodosporidium	0	0	2.15e-05		0	0	0.0915635		#DIV/0!	#DIV/0!
k__Fungi;p__Ascomycota;c__Sordariomycetes;o__Incertae_sedis;f__Magnaporthaceae;g__Gaeumannomyces	0	0	2.87e-05		0	0	0.122227		#DIV/0!	#DIV/0!
k__Fungi;p__Ascomycota;c__Sordariomycetes;o__Sordariales;f__Chaetomiaceae;g__Chaetomium	0	0	2.87e-05		0	0	0.122227		#DIV/0!	#DIV/0!
k__Fungi;p__Basidiomycota;c__Microbotryomycetes;o__Sporidiobolales;f__Sporidiobolaceae;g__Sporidiobolus	0	0	2.87e-05		0	0	0.122227		#DIV/0!	#DIV/0!
k__Fungi;p__Basidiomycota;c__Pucciniomycetes;o__Pucciniales;f__Pucciniaceae;g__Puccinia	0	0	2.87e-05		0	0	0.122227		#DIV/0!	#DIV/0!
k__Fungi;p__Ascomycota;c__Saccharomycetes;o__Saccharomycetales;f__Pichiaceae;g__Issatchenkia	2.34e-05	0	3.59e-05		0.00366728	0	0.15289		0	41.6903
k__Fungi;p__Chytridiomycota;Other;Other;Other;Other	0.000163849	0	3.59e-05		0.0256786	0	0.15289		0	5.95397
k__Fungi;p__Basidiomycota;c__Microbotryomycetes;o__Sporidiobolales;f__Incertae_sedis;Other	0	0	4.31e-05		0	0	0.183553		#DIV/0!	#DIV/0!
k__Fungi;p__Ascomycota;c__Dothideomycetes;o__Botryosphaeriales;f__Botryosphaeriaceae;Other	0	0	5.02e-05		0	0	0.21379		#DIV/0!	#DIV/0!
k__Fungi;p__Ascomycota;c__Sordariomycetes;o__Sordariales;f__Chaetomiaceae;g__unidentified	1.4e-05	0	5.02e-05		0.0021941	0	0.21379		0	97.4388
k__Fungi;p__Ascomycota;c__Saccharomycetes;o__Saccharomycetales;f__Metschnikowiaceae;g__Metschnikowia	3.75e-05	0	5.02e-05		0.00587704	0	0.21379		0	36.3772
k__Fungi;p__Basidiomycota;c__Exobasidiomycetes;o__Entylomatales;f__unidentified;g__unidentified	5.15e-05	0	5.02e-05		0.00807114	0	0.21379		0	26.4882
k__Fungi;p__Basidiomycota;c__Microbotryomycetes;o__Sporidiobolales;Other;Other	0	0	5.74e-05		0	0	0.244453		#DIV/0!	#DIV/0!
k__Fungi;p__Ascomycota;c__Sordariomycetes;o__Hypocreales;f__Clavicipitaceae;g__Villosiclava	4.68e-06	0	7.18e-05		0.000733455	0	0.30578		0	416.903
k__Fungi;p__Ascomycota;c__Sordariomycetes;o__Xylariales;f__Diatrypaceae;g__Eutypa	0	0	0.000143507		0	0	0.611163		#DIV/0!	#DIV/0!
k__Fungi;p__Ascomycota;c__Sordariomycetes;o__Incertae_sedis;f__Plectosphaerellaceae;g__Plectosporium	0	0	0.000157858		0	0	0.672281		#DIV/0!	#DIV/0!
k__Fungi;p__Ascomycota;c__Sordariomycetes;o__Trichosphaeriales;f__Incertae_sedis;g__Nigrospora	0	0	0.000157858		0	0	0.672281		#DIV/0!	#DIV/0!
k__Fungi;p__Ascomycota;c__Sordariomycetes;o__Xylariales;f__Hyponectriaceae;Other	0	0	0.00020091		0	0	0.855629		#DIV/0!	#DIV/0!
k__Fungi;p__Ascomycota;c__Sordariomycetes;o__Xylariales;f__Hyponectriaceae;g__Monographella	0	0	0.000229611		0	0	0.97786		#DIV/0!	#DIV/0!
k__Fungi;p__Ascomycota;c__Eurotiomycetes;o__Eurotiales;f__Trichocomaceae;g__Eurotium	1.4e-05	0	0.000236787		0.0021941	0	1.00842		0	459.606
k__Fungi;p__Ascomycota;c__Sordariomycetes;o__Diaporthales;f__Diaporthaceae;g__Diaporthe	0	0	0.000251137		0	0	1.06953		#DIV/0!	#DIV/0!
k__Fungi;p__Basidiomycota;c__Incertae_sedis;o__Malasseziales;Other;Other	4.68e-05	0	0.000365943		0.00733455	0	1.55847		0	212.483
k__Fungi;p__Basidiomycota;c__Agaricomycetes;o__Agaricales;f__Psathyrellaceae;g__Psathyrella	1.4e-05	0	0.000581203		0.0021941	0	2.47521		0	1128.12
k__Fungi;p__Ascomycota;c__Eurotiomycetes;o__Eurotiales;f__Trichocomaceae;g__Penicillium	0.000304291	0	0.000588379		0.0476888	0	2.50577		0	52.5441
